# Supplementary material for: Tofacitinib May Inhibit Myofibroblast Differentiation from Rheumatoid-Fibroblast-like Synoviocytes Induced by TGF-β and IL-6
Source: Pharmaceuticals (Basel). 2022 May 18;15(5):622. doi: 10.3390/ph15050622 (PMC9147406; doi:10.3390/ph15050622)
Supplement: Supplementary file 1 [file pharmaceuticals-15-00622-s001.zip]

Archive with 1 entries (1 files):
- pharmaceuticals-1645378-supplementary.pdf
